# Supplementary material for: Enhanced Enzymatic Performance of Immobilized Pseudomonas fluorescens Lipase on ZIF-8@ZIF-67 and Its Application to the Synthesis of Neryl Acetate with Transesterification Reaction
Source: Molecules. 2024 Jun 19;29(12):2922. doi: 10.3390/molecules29122922 (PMC11207022; doi:10.3390/molecules29122922)
Supplement: Supplementary file 1 [file molecules-29-02922-s001.zip]

Archive with 1 entries (1 files):
- molecules-3054662-supplementary.pdf
